# Supplementary material for: PUF60 Promotes Chemoresistance Through Drug Efflux and Reducing Apoptosis in Gastric Cancer
Source: Int J Med Sci. 2025 Jan 1;22(2):269–82. doi: 10.7150/ijms.102976 (PMC11704696; doi:10.7150/ijms.102976)
Supplement: Supplementary file 1 — Supplementary figure and table. [file ijmsv22p0269s1.zip]

Archive with 3 entries (2 files):
- Supplementary/
- Supplementary/Supplementary Figure 1.pdf
- Supplementary/Supplementary Table 1.xlsx
