# Supplementary material for: PUF60 Promotes Chemoresistance Through Drug Efflux and Reducing Apoptosis in Gastric Cancer
Source: Int J Med Sci. 2025 Jan 1;22(2):269–82. doi: 10.7150/ijms.102976 (PMC11704696; doi:10.7150/ijms.102976)
Supplement: Supplementary file 1 — Supplementary figure and table. [file ijmsv22p0269s1.zip › Supplementary/Supplementary Table 1.xlsx]

## Sheet: Sheet1
Summary of primer sequences used for correlated genes
Primers (Human)	Sequences (5'to3')
PUF60-F	CTTGGAGCAGATGAACTCGGTG
PUF60-R	CTCCTCAGCCAACTGGTCTATG
SNRPD3-F	GGAAGCTCATTGAAGCAGAGGAC
SNRPD3-R	CAGAAAGCGGATTTTGCTGCCAC
HNRNPR-F	CTTAGCCAAGCCACCAGACAAG
HNRNPR-R	CCTCTAATTGGAGGTGGCATGC
PRPF6-F	GTGTGGAGATCAACCGTGAGCA
PRPF6-R	CCATCCAGGTATGCTTCCGATC
SKIV2L2-F	GCCTTATTTGCCACGGAGACCT
SKIV2L2-R	TCCTTCCAGCACGACCAGACAT
WDR12-F	CTGCCTCTGAAATTGCCGACCT
WDR12-R	CCAAGGGCATTCGCAGAAACTG
SUPT16H-F	CATTGGTGACACAGTGCTTGTGG
SUPT16H-R	CCAAAAGGTCCTCTGCCTCATC
SSRP1-F	TCACAGTGCCAGGCAACTTCCA
SSRP1-R	ACAGGTGGCTTGTGGACGTAGA
DLD F	GGGACTAGAAGAGCTGGGAATTG
DLD R	CATCCTCTGCTTTGTGAGCCAG
PES1 F	TCGTGTGGATCACTCCCTATGC
PES1 R	GGTTGAGCAACTGGTAAAGGCG
ABCB1 F	GCTGTCAAGGAAGCCAATGCCT
ABCB1 R	TGCAATGGCGATCCTCTGCTTC
ABCC1 F	CCGTGTACTCCAACGCTGACAT
ABCC1 R	ATGCTGTGCGTGACCAAGATCC
ABCC2 F	GCCAACTTGTGGCTGTGATAGG
ABCC2 R	ATCCAGGACTGCTGTGGGACAT
ABCG2 F	GTTCTCAGCAGCTCTTCGGCTT
ABCG2 R	TCCTCCAGACACACCACGGATA
ABCA1 F	CAGGCTACTACCTGACCTTGGT
ABCA1 R	CTGCTCTGAGAAACACTGTCCTC
Bcl-2 F	ATCGCCCTGTGGATGACTGAGT
Bcl-2 R	GCCAGGAGAAATCAAACAGAGGC
Caspase 3 F	GGAAGCGAATCAATGGACTCTGG
Caspase 3 R	GCATCGACATCTGTACCAGACC
Caspase 9 F	GTTTGAGGACCTTCGACCAGCT
Caspase 9 R	CAACGTACCAGGAGCCACTCTT
p53 F	CCTCAGCATCTTATCCGAGTGG
p53 R	TGGATGGTGGTACAGTCAGAGC
Mettl3 F	CTATCTCCTGGCACTCGCAAGA
Mettl3 R	GCTTGAACCGTGCAACCACATC
18S F	ACCCGTTGAACCCCATTCGTGA
18S R	GCCTCACTAAACCATCCAATCGG
FEN1 F	ACTAAGCGGCTGGTGAAGGTCA
FEN1 R	GCAGCATAGACTTTGCCAGCCT
METTL14 F	CTGAAAGTGCCGACAGCATTGG
METTL14 R	CTCTCCTTCATCCAGATACTTACG
WTAP F	GCAACAACAGCAGGAGTCTGCA
WTAP R	CTGCTGGACTTGCTTGAGGTAC
FTO F	CCAGAACCTGAGGAGAGAATGG
FTO R	CGATGTCTGTGAGGTCAAACGG
YTHDF1 F	CAAGCACACAACCTCCATCTTCG
YTHDF1 R	GTAAGAAACTGGTTCGCCCTCAT
YTHDF2 F	TAGCCAGCTACAAGCACACCAC
YTHDF2 R	CAACCGTTGCTGCAGTCTGTGT
YTHDF3 F	GCTACTTTCAAGCATACCACCTC
YTHDF3 R	ACAGGACATCTTCATACGGTTATTG
BAX F	TCAGGATGCGTCCACCAAGAAG
BAX R	TGTGTCCACGGCGGCAATCATC
CDK1 F	GGAAACCAGGAAGCCTAGCATC
CDK1 R	GGATGATTCAGTGCCATTTTGCC
CDK2 F	ATGGATGCCTCTGCTCTCACTG
CDK2 R	CCCGATGAGAATGGCAGAAAGC
CDK3 F	TCGCTGCTCAAGGAACTGAAGC
CDK3 R	GTCCTGGCTGAGGAACTCAAAC
CDK 4F	CCATCAGCACAGTTCGTGAGGT
CDK4 R	TCAGTTCGGGATGTGGCACAGA
CDK6 F	GGATAAAGTTCCAGAGCCTGGAG
CDK6 R	GCGATGCACTACTCGGTGTGAA
CDK7 F	GCACACCAACTGAGGAACAGTG
CDK7 R	AAGTCGTCTCCTGCTGCACTGA
CDK8 F	GCTGATAGGAAGGTGTGGCTTC
CDK8 R	CCGAGGTAACTGAACTGGCTTC
CDK9 F	CCATTACAGCCTTGCGGGAGAT
CDK9 R	CAGCAAGGTCATGCTCGCAGAA
Cyclin A1 F	GCACACTCAAGTCAGACCTGCA
Cyclin A1 R	ATCACATCTGTGCCAAGACTGGA
Cyclin A2 F	CTCTACACAGTCACGGGACAAAG
Cyclin A2 R	CTGTGGTGCTTTGAGGTAGGTC
Cyclin B1 F	GACCTGTGTCAGGCTTTCTCTG
Cyclin B1 R	GGTATTTTGGTCTGACTGCTTGC
Cyclin B2 F	CAACCAGAGCAGCACAAGTAGC
Cyclin B2 R	GGAGCCAACTTTTCCATCTGTAC
Cyclin B3 F	CCTGTACTTGGCAGTGAAGCTG
Cyclin B3 R	GTCATCCACACGAGGTGAGTTG
Cyclin D1 F	TCTACACCGACAACTCCATCCG
Cyclin D1 R	TCTGGCATTTTGGAGAGGAAGTG
Cyclin D2 F	GAGAAGCTGTCTCTGATCCGCA
Cyclin D2 R	CTTCCAGTTGCGATCATCGACG
Cyclin D3 F	AGATCAAGCCGCACATGCGGAA
Cyclin D3 R	ACGCAAGACAGGTAGCGATCCA
Cyclin E1 F	TGTGTCCTGGATGTTGACTGCC
Cyclin E1 R	CTCTATGTCGCACCACTGATACC
Cyclin E2 F	CTTACGTCACTGATGGTGCTTGC
Cyclin E2 R	CTTGGAGAAAGAGATTTAGCCAGG
